# Supplementary material for: Early Mobilization of Critically Ill Patients: A Survey of Knowledge, Practices and Perceptions of Greek Physiotherapists
Source: Healthcare (Basel). 2025 May 26;13(11):1248. doi: 10.3390/healthcare13111248 (PMC12154428; doi:10.3390/healthcare13111248)
Supplement: Supplementary file 1 [file healthcare-13-01248-s001.zip]

Archive with 1 entries (1 files):
- healthcare-3637836-supplementary.pdf
